# Supplementary material for: Insulin-Degrading Enzyme Regulates mRNA Processing and May Interact with the CCR4-NOT Complex
Source: Cells. 2025 May 28;14(11):792. doi: 10.3390/cells14110792 (PMC12153694; doi:10.3390/cells14110792)
Supplement: Supplementary file 1 [file cells-14-00792-s001.zip]

Archive with 1 entries (1 files):
- cells-3476596-supplementary.pdf
